# Supplementary material for: Nicotinic receptor components of amyloid beta 42 proteome regulation in human neural cells
Source: PLoS One. 2022 Aug 12;17(8):e0270479. doi: 10.1371/journal.pone.0270479 (PMC9374227; doi:10.1371/journal.pone.0270479)
Supplement: S1 File — (ZIP) [file pone.0270479.s001.zip]

Archive with 10 entries (10 files):
- STable1Ab42.docx
- __MACOSX/._STable1Ab42.docx
- STable2AbrevP.docx
- __MACOSX/._STable2AbrevP.docx
- STable3AbBGTX.docx
- __MACOSX/._STable3AbBGTX.docx
- STable4deltaP.docx
- __MACOSX/._STable4deltaP.docx
- SupplementFigl 1.pptx
- __MACOSX/._SupplementFigl 1.pptx
